# Supplementary material for: Optical Sensor for Scanning Angle of Micromirror with Improved 2D Calibration Method
Source: Micromachines (Basel). 2025 Sep 13;16(9):1046. doi: 10.3390/mi16091046 (PMC12471556; doi:10.3390/mi16091046)
Supplement: Supplementary file 1 [file micromachines-16-01046-s001.zip]

Archive with 1 entries (1 files):
- micromachines-3831373-supplementary.pdf
